# Supplementary material for: Thermostable Heptaplex PCR Assay for the Detection of Six Respiratory Bacterial Pathogens
Source: Diagnostics (Basel). 2021 Apr 22;11(5):753. doi: 10.3390/diagnostics11050753 (PMC8146555; doi:10.3390/diagnostics11050753)
Supplement: Supplementary file 1 [file diagnostics-11-00753-s001.zip]

Archive with 1 entries (1 files):
- diagnostics-1173611-supplementary.pdf
